# Supplementary material for: Paracapillaria (Ophidiocapillaria) siamensis sp. nov. (Nematoda: Trichuroidea): a new nematode in Naja kaouthia from Thailand
Source: Parasitology. 2024 Apr 4;151(5):529–38. doi: 10.1017/S0031182024000404 (PMC11106506; doi:10.1017/S0031182024000404)
Supplement: Charoennitiwat et al. supplementary material 1 — Charoennitiwat et al. supplementary material [file S0031182024000404sup001.xlsx]

## Sheet: Data
Table S1: Morphometric measurements of reported Paracapillaria (Ophidiocapillaria) spp.
Species	P. siamensis sp. nov.	P. najae	P. najae	P. kuntzi	P. longispicula	P. ptyasi	P. sonsinoi	P. sonsinoi	P. sonsinoi	P. mingazzinii	P.colubra	P. viperae	P. xochimilcensis	P. heterodontis	P. murinae	P. cesarpintoi
	(Present study)	(Charoennitiwat et al. 2023)	(De, 1998)	(Moravec and Gibson, 1896)	(Pence, 1970)	(Wang, 1982)	(Skrjabin et al. 1957)	(Moravec, 1986)	(Moravec, 1986)	(Skrjabin et al. 1957)	(Pence, 1970)	(Biserkov et al. 1985)	(Skrjabin et al. 1957)	(Pence, 1970)	(Pence, 1970)	(Teixeira de Freitas and Lent, 1934)
Host species	Naja kaouthia	Naja kaouthia	Naja naja	Leopeltis major	Python molorus	Ptyas mucosa	Coluber viridiflavus	Natrix maura	Nerodia rhombifera	Natrix natrix	Coluber constrictor	Vipera ammodytes	Thamnophis rufipunctatus	Heterodon contortrix	Eunectes murinus	Leimadophis poecilogyrus
Locality	Thailand	Thailand	India	Taiwan	India	China	Italy	France	USA	Italy	USA	Bulgaria	Mexico	USA	Brazil	Portugal
Organ	intestine	oesophagus	oesophagus	juction of oesophagus and intestine	small intestine	intestine	intestine	rectum	urinary bladder	intestine	oviduct	intestine	intestine	rectum	stomach	stomach and intestine
Male
Length	7,150 ‒ 18,098	11,580 ‒ 25,590	16,840 ‒ 24,970	7,380 ‒ 9,560	40,000	9,920 ‒ 12,400	10,000 ‒ 11,000	18,140 ‒ 19,490	32,640 ‒ 39,780	14,000 ‒ 16,000	19,600 ‒ 26,400	19,000 ‒ 21,000	10,000 ‒ 10,100	16,500 ‒ 22,500	14,000 ‒ 15,000	7,600 ‒ 9,900
Maximum width	53 ‒ 86	56 ‒ 123	85 ‒ 113	95 ‒ 150	na	72 ‒ 74	na	na	na	na	na	na	na	na	31 ‒ 71	56
Nerve-ring from anterior end	23 ‒ 69	44 ‒ 62	42 ‒ 60	75 ‒ 105	na	na	na	na	na	na	na	na	na	na	na	na
Muscular oesophagus	160 ‒ 395	210 ‒ 374	193 ‒ 266	273 ‒ 312	na	360 ‒ 430	na	na	na	na	na	na	na	na	na	na
Stichosome	3,570 ‒ 9,081	4,640 ‒ 9,020	5,420 ‒ 8,120	3,170 ‒ 4,230	na	na	na	na	na	na	na	na	na	na	na	na
Entire oesophagus	3,805 ‒ 9,452	4,860 ‒ 9,340	5,660 ‒ 8,380	3,470 ‒ 4,540	na	5,000 ‒ 5,400	na	na	na	na	na	na	na	na	na	na
Tail	12 ‒ 23	14 ‒ 38	17 ‒ 24	18 ‒ 24	na	na	na	na	na	na	na	na	na	na	na	na
Length of anterior part	3,805 ‒ 9,452	4,860 ‒ 9,340	na	na	na	5,000 ‒ 5,400	6,000	6,600	6,580 ‒ 9,180	4,500	5,500 ‒ 6,900	7,500 ‒ 8,700	4,500 ‒ 4,800	7,000 ‒ 11,500	5,500 ‒ 7,500	3,600 ‒ 4,500
Ratio anteria part : posteria part	1:0.3 ‒ 1:2.04	1:1.2 ‒ 1:2.5	na	na	na	1:1.09	1:0.66	1:1.7 ‒ 1:1.9	1:3.3 ‒ 1:3.9	1:2.7	1:2.7	1:1.3 ‒ 1:1.6	1:1.9 ‒ 1:1.6	1:0.96 ‒ 1:1.4	1:1.7	1:2.3
Spicule length	749 ‒ 1,815	1,440 ‒ 2,720	1,800 ‒ 2,260	564 ‒ 810	2,000 ‒ 3,820	920 ‒ 1,120	1,000	2,270 ‒ 2,450	4,230 ‒ 4,400	1,500 ‒ 1,800	2,200 ‒ 2,900	2,240 ‒ 2,460	1,460 ‒ 1,600	2,550 ‒ 3,250	1,200	560 ‒ 570
Ratio spicule : whole length	1:6.25 ‒ 1:20.81	1:7.9 ‒ 1:11.4	na	na	na	1:10.7 ‒ 1:11	1:11	1:7.9	1:7.7 ‒ 1:9	1:9	1:9	1:7.9 ‒ 1:8.6	1:6.3 ‒ 1:6.8	1:6.5 ‒ 1:6.9	na	na
Female
Length	11,816 ‒ 25,160	16,530 ‒ 31,490	16,060 ‒ 22,820	9,280 ‒ 11,970	50,000 ‒ 60,000	10,200 ‒ 11,900	11,500 ‒ 13,000	24,960 ‒ 29,100	49,710 ‒ 56,710	21,000 ‒ 24,000	29,200 ‒ 36,500	23,000 ‒ 25,000	13,600 ‒ 13,800	24,000 ‒ 26,000	18,000 ‒ 23,000	12,500 ‒ 14,500
Maximum width	54 ‒ 112	101 ‒ 180	113 ‒ 134	122 ‒ 204	na	120 ‒ 128	na	na	na	na	na	na	na	na	35 ‒ 78	64
Nerve-ring from anterior end	40 ‒ 69	42 ‒ 80	42 ‒ 59	78 ‒ 96	na	80 ‒ 90	na	na	na	na	na	na	na	na	na	na
Muscular oesophagus	171 ‒ 357	148 ‒ 436	255 ‒ 321	294 ‒ 518	na	380 ‒ 480	na	na	na	na	na	na	na	na	na	na
Stichosome	5,689 ‒ 10,070	5,720 ‒ 8,580	4,850 ‒ 6,870	3,930 ‒ 4,330	na	na	na	na	na	na	na	na	na	na	na	na
Entire oesophagus	5,914 ‒ 10,241	5,807 ‒ 9,250	5,100 ‒ 7,160	4,240 ‒ 4,620	na	5,000 ‒ 5,200	na	na	na	na	na	na	na	na	na	na
Tail	13 ‒ 23	12 ‒ 25	8 ‒ 19	15	na	na	na	na	na	na	na	na	na	na	na	na
Length of anterior part	5,914 ‒ 10,241	5,870 ‒ 9,250	na	na	20,000 ‒ 40,000	5,000 ‒ 5,200	4,500	6,530 ‒ 7,400	8,910 ‒ 10,200	6,000	5,800 ‒ 6,900	7,500 ‒ 8,500	4,500 ‒ 4,800	7,400 ‒ 8,400	5,500 ‒ 7,500	3,600 ‒ 4,500
Ratio anteria part : posteria part	1:0.82 ‒ 1:1.64	1:1.4 ‒ 1:3	na	na	na	1:1.3	1:1.8	1:2.8 ‒ 1:2.9	1:4.5 ‒ 1:4.6	1:3	1:4	1:2 ‒ 1:2.1	1:1.9 ‒ 1:2	1:2.1 ‒ 1:2.2	1:1.4 ‒ 1:2	1:3
Vulva from oesophagus	31 ‒ 93	46 ‒ 107	38 ‒ 104	75	140	52 ‒ 58	na	na	na	na	120 ‒ 150	na	na	120 ‒ 180	73	16
Egg length	57 ‒ 70	60 ‒ 71	57 ‒ 71	81 ‒ 87	50 ‒ 68	63 ‒ 72	70 ‒ 84	75 ‒ 81	72 ‒ 81	52 ‒ 58	61 ‒ 70	70 ‒ 80	na	63 ‒ 66	56	40 ‒ 48
Egg width	25 ‒ 34	28 ‒ 34	23 ‒ 32	36 ‒ 42	30 ‒ 32	28 ‒ 32	56	33 ‒ 36	33 ‒ 36	26 ‒ 30	28 ‒ 31	27 ‒ 36	na	25 ‒ 30	32	24
Vulva lips	not elevated	not elevated	not elevated	elevated	elevated	not elevated	not elevated	elevated	not elevated	elevated	elevated	elevated	elevated	elevated	elevated	elevated
The micrometre (µm) is a unit of measurement
