# Supplementary material for: Paracapillaria (Ophidiocapillaria) siamensis sp. nov. (Nematoda: Trichuroidea): a new nematode in Naja kaouthia from Thailand
Source: Parasitology. 2024 Apr 4;151(5):529–38. doi: 10.1017/S0031182024000404 (PMC11106506; doi:10.1017/S0031182024000404)
Supplement: Charoennitiwat et al. supplementary material 2 — Charoennitiwat et al. supplementary material [file S0031182024000404sup002.xlsx]

## Sheet: Data
Table S2: Morphometric measurements of Paracapillaria (Ophidiocapillaria) siamensis sp. nov. between host specimens
Snake host ID	All Host			SN011			SN013			SN018			SN059			SN062
Snot-vent length (cm)	Average 114.44			83.6			136			105.5			131.3			115.8
Total body length (cm)	Average 132.58			97.8			154			125			153			133.1
Weigth (g)	Average 767.52			137.6			1200			400			1300			800
Number of the parasite found	236			82			64			16			20			54
Male	n = 21			n = 4			n = 4			n = 3			n = 3			n = 7
	minimum	maximum	average	minimum	maximum	average	minimum	maximum	average	minimum	maximum	average	minimum	maximum	average	minimum	maximum	average
Body length	7150.38	18097.9	13,673 ± 3,242	15220.5	15875.8	15,431 ± 305	7150.38	9502.7	7946 ± 1,081	14493.6	16969.3	15,682 ± 1,241	13249.7	18097.9	15,789 ± 2,432	11548.5	17283.9	14,172 ± 1,860
Maximum width	53.22	85.97	65 ± 8	53.98	85.97	67 ± 14	53.22	62.86	57 ± 4	57.58	70.06	65 ± 7	58.57	68.71	63 ± 5	64.24	70.57	68 ± 3
Nerve-ring from anterior end	23.27	68.77	50 ± 13	na	na	na	na	na	na	23.27	55.91	39 ± 16	58.3	68.77	62 ± 6	34.02	63.4	50 ± 9
Muscular oesophagus	159.92	395.41	275 ± 91	305.76	394.33	355 ± 44	159.92	234.49	186 ± 34	161.26	382.37	259 ± 113	172.39	371.11	266 ± 100	170.11	395.41	290 ± 92
Stichosome	3570.44	9080.57	6,915 ± 1,363	4841.54	7753.98	6,589 ± 1,272	3570.44	5811.22	5,135 ± 1,056	7441.39	8853.83	8,298 ± 752	6926.31	9080.57	8,010 ± 1,077	6312.51	8043.48	7,057 ± 698
Entire oesophagus	3804.93	9451.67	7,193 ± 1,376	5230.72	8084.14	6,944 ± 1,257	3804.93	5974.51	5,322 ± 1,022	7673.27	9015.09	8556 ± 765	7098.7	9451.67	8,276 ± 1,176	6707.62	8381.37	7,356 ± 651
Length of posterior part	1662.71	10645.1	6,480± 2,309	7157.81	10645.1	8,487 ± 1,526	1662.71	3528.46	2,625 ± 949	6602.4	7954.27	7,126 ± 726	6151.04	8646.23	7,513 ± 1,263	4840.92	8902.52	6,815 ± 1,410
Posterior/anterior end	0.3	2.04	0.9 ± 0.35	0.88	2.04	1.29 ± 0.52	0.3	0.88	0.53 ± 0.27	0.74	0.89	0.84 ± 0.08	0.87	0.94	0.91 ± 0.04	0.72	1.21	0.92 ± 0.17
Tail	12.35	22.65	17 ± 3	15.83	18.46	17 ± 1	12.35	16.19	14 ± 2	13.46	22.65	19 ± 5	16.31	17.46	17 ± 1	14.35	21.35	19 ± 3
Spicule length	748.81	1814.65	1,381 ± 298	1387.66	1526.05	1,456 ± 57	847.54	1164.93	970 ± 138	748.81	1550.74	1,265 ± 147	2312.63	2714.74	2,480 ± 169	1972.3	2328.46	2,111 ± 167
Whole length/spicule length	6.25	20.81	10.12 ± 2.87	9.99	10.97	10.64 ± 0.46	6.25	9.9	8.31 ± 1.52	9.35	20.81	13.84 ± 6.12	8.44	13.66	10.31 ± 2.91	8.4	10.75	9.20 ± 0.81
Female	n = 21			n = 4			n = 4			n = 3			n = 3			n = 7
Body length	11815.6	25160.3	19,630 ± 3,862	19951.8	20986.8	20,412 ± 429	11815.6	15288.3	12,726 ± 1,709	22103	23873.7	22,760 ± 969	18956.4	21288.8	20443 ± 1,292	18037.6	25160.3	21,439 ± 2,465
Maximum width	50.08	111.63	87 ± 15	89.19	102.52	97 ± 6	54.08	79.73	65 ± 11	75.49	105.07	86 ± 16	86.29	98.46	91 ± 6	79.21	111.63	92 ± 12
Nerve-ring from anterior end	39.54	69.45	51 ± 9	na	na	na	na	na	na	39.54	59.26	49 ± 10	41.25	58.22	47 ± 9	42	69.45	53 ± 10
Muscular oesophagus	171.19	357.4	259 ± 55	205.21	207.4	239 ± 27	182.3	224.85	211 ± 20	235.05	296.59	259 ± 33	221.73	338.73	262 ± 67	171.19	357.4	296 ± 65
Stichosome	5688.84	10070.1	7,990 ± 1,245	6065.51	8006.55	7,377 ± 885	5688.84	7164.02	6,290 ± 639	8670.3	9457.64	9,114 ± 403	7433.35	8747.62	8,147 ± 664	7659.56	10070.1	8,763 ± 921
Entire oesophagus	5913.69	10241.3	8,249 ± 1,260	6301.3	8276.96	7,616 ± 891	5913.69	7387.06	6,501 ± 640	8917.16	9696.66	9,373 ± 405	7658.24	8969.35	8,409 ± 676	7986.33	10241.3	9,059 ± 877
Length of posterior part	5329.28	14919.2	11,252 ± 2,762	11609.4	13042.1	12,121 ± 651	5329.28	7901.25	6,225 ± 1,155	12592.9	14181.1	13,387 ± 794	11298.2	12689.4	12,034 ± 699	9860	14919	12,379 ± 1,661
Posterior/anterior end	0.82	1.64	1.33 ± 0.21	1.36	1.64	1.48 ± 0.12	0.82	1.07	0.96 ± 0.11	1.32	1.5	1.43 ± 0.09	1.35	1.48	1.44 ± 0.08	1.21	1.47	1.36 ± 0.10
Tail	12.54	23.44	18 ± 3	17.23	21.53	19 ± 2	14.55	16.84	15 ± 1	15.06	19.41	17 ± 2	12.54	18.75	15 ± 3	16.95	23.44	21 ± 2
Vulva from oesophagus	30.94	92.95	62 ± 18	41.44	85.61	64 ± 18	30.94	74.39	52 ± 18	49.78	68.79	57 ± 10	49.63	87.88	68 ± 19	38.45	92.95	67 ± 20
Egg length	56.96	70.13	65 ± 3	56.96	65.97	62 ± 4	67.46	70.13	68 ± 1	62.22	65.64	64 ± 2	61.62	68.8	64 ± 4	60	66.79	65 ± 2
Egg width	24.79	33.75	29 ± 3	26.61	33.37	29 ± 3	25.27	33.75	29 ± 4	28.53	31.95	31 ± 2	27.05	27.8	28 ± 0.4	24.79	32.78	29 ± 3
Number of eggs	27	199	99 ± 45	56	100	81 ± 21	27	49	36 ± 10	91	125	110 ± 17	93	163	122 ± 36	89	199	132 ± 37
Vulva lips	Not elevated			Not elevated			Not elevated			Not elevated			Not elevated			Not elevated
For the parasite, the micrometre (µm) is a unit of measurement
